# Supplementary material for: IL-13 is a central mediator of chemical-induced airway hyperreactivity in mice
Source: PLoS One. 2017 Jul 13;12(7):e0180690. doi: 10.1371/journal.pone.0180690 (PMC5509233; doi:10.1371/journal.pone.0180690)
Supplement: S1 Table — (XLSX) [file pone.0180690.s001.xlsx]

## Sheet: Sheet1
S1 Table
DATA FIG 1	Mouse number	Airway hyperreacitivity							Airway hyperreactivity	Bronchoalveolar lavage					Serum IgE	serum Il-13	Auricular lymph node subpopulations					Auricular lymph node cytokine production profile
		dose response of methacholine (mg/ml) - Rn (cmH2O.s/ml)							AUC of Rn	total number of cells	macrophages	neutrophils	eosinophils	lymphocytes			CD3+	CD3CD4+	CD3CD4CD25+	CD3CD8+	CD19+	IL-13	IFN-g	IL-10
		baseline	0	1.25	2.5	5	10	20		x104	x104	x104	x104	x104	ng/ml	pg/ml	x105	x105	x105	x105	x105	pg/ml	pg/ml	pg/ml
WT AOO/AOO	1	0.402994	0.393126	0.407322	0.40502	0.48798	0.541027	0.569555	10.23	4.95	4.95	0	0	0	52.412	13.684	8.823	4.998	0.39525	3.57	3.1365	28.61	43.66	32.51
	2	0.290204	0.293803	0.286725	0.391925	0.44022	0.509596	0.56539	9.562	3.36	3.298	0.062	0	0	41.546	12.513	17.6137	9.89625	0.70875	7.21875	6.27375	7.35	69.58	29.26
	3	0.306466	0.31935	0.351696	0.407992	0.401796	0.586373	0.71867	10.88	4.6	4.504	0.096	0	0	58.77	10.948	9.74975	5.56075	0.413	3.8645	3.99725	17.99	98.65	13.76
	4	0.34678	0.348568	0.35351	0.46207	0.4717	0.548927	0.64189	10.6	4.45	4.45	0	0	0	39.361	9.269	14.8005	8.19225	0.56925	6.2865	7.40025	32.06	148.9	20.7
	5	0.330128	0.33259	0.340108	0.39185	0.530422	0.544402	0.650609	10.68	3.5	3.5	0	0	0	19.695	8.281	16.698	8.993	0.506	7.245	4.6	8.22	81.67	7.3
	6	0.302534	0.326946	0.359388	0.422086	0.455348	0.536087	0.757537	10.94	3.34	3.34	0	0	0	54.705	8.868	7.29911	4.05769	0.28392	3.04031	3.40704	4.22	143.1	21.68
WT AOO/TDI	1	0.27939	0.304777	0.32747	0.38766	0.5224	0.522275	0.837707	11.37	3.5	3.465	0.035	0	0	54.656	13.446	6.65146	3.76988	0.238326	2.70825	2.82741	53.06	147.99	34.27
	2	0.350598	0.365958	0.354374	0.404462	0.513964	0.621124	0.783826	11.92	3.4	3.4	0	0	0	54.705	11.719	9.45	5.7	0.375	3.3375	4.2375	39.04	95.66	41.49
	3	0.27714	0.265884	0.309398	0.37491	0.370844	0.544955	0.617645	9.805	5.025	5.025	0	0	0	59.754	15.273	12.3078	6.734	0.455	5.20975	6.734	28.65	285.6	16.07
	4	0.286132	0.28456	0.37065	0.45025	0.5599	0.659916	0.821798	12.62	5.25	5.25	0	0	0	45.187	10.411	9.605	5.525	0.323	3.74	5.372	42.86	291.78	34.06
	5	0.30423	0.294438	0.32834	0.38918	0.424987	0.432253	0.61132	9.199	6.6	6.6	0	0	0	42.412	10.305	11.6054	6.17982	0.41361	4.81734	9.65901	27.24	206.9	11.68
	6	0.367723	0.34961	0.347128	0.42903	0.49724	0.53651	0.75048	11.08	4.8	4.8	0	0	0	29.164	8.868	15.9285	8.214	0.3885	7.13175	7.3815	32.92	123.19	12.38
WT TDI/TDI	1	0.323418	0.370146	0.41392	0.470595	0.64621	0.758577	0.99208	14.68	4.8	4.8	0	0	0	1097.78	15.148	35.632	20.876	1.7	13.94	27.608	41.94	259.34	66.68
	2	0.347527	0.33118	0.426397	0.45978	0.564737	0.861714	1.1714	16.01	3.9	3.9	0	0	0	1642.43	11.831	28.536	15.486	1.16	12.47	20.242	60.69	462.9	60.13
	3	0.323408	0.305188	0.423918	0.513378	0.802542	1.08982	1.50507	20.37	3	3	0	0	0	1388.97	12.976	31.3601	17.0987	0.896004	13.4401	29.1201	83.01	118.43	18.27
	4	0.357092	0.355708	0.392776	0.500152	0.60044	0.822272	1.03608	15.23	3.4	3.2	0.2	0	0	949.057	20.334	35.235	17.748	1.74	16.443	40.455	153.46	541.39	88.35
	5	0.361325	0.348528	0.350024	0.475894	0.668276	0.897912	1.02341	15.89	3.3	3.2	0	0	0	2068.51	15.398	36.5645	19.9672	1.8535	15.3335	39.766	40.81	632.34	57.69
	6	0.290832	0.31018	0.405062	0.589506	0.689344	0.932128	1.4965	18.84	3.9	3.9	0	0	0	1139.15	17.727	31.2	17.36	1.2	12.72	41.92	54.96	1053.21	75.54
IL-13 KO AOO/AOO	1	0.33084	0.281923	0.337918	0.35995	0.423385	0.43869	0.604938	9.16	4.95	4.95	0	0	0	65.808	nd	11.2805	6.699	0.44275	4.389	6.02525	nd	78.91	39.12
	2	0.327176	0.317244	0.361693	0.336172	0.341658	0.42257	0.607234	8.748	3.4	3.4	0	0	0	54.705	nd	14.0165	8.22075	0.50925	5.55325	6.42625	nd	163.81	21.42
	3	0.29297	0.320005	0.31912	0.42118	0.538172	0.644608	0.802963	12.24	9.6	9.6	0	0	0	54.705	nd	11.21	6.593	0.399	4.351	5.947	nd	122.25	15.58
	4	0.39132	0.36994	0.38887	0.379805	0.410532	0.443824	0.506685	8.812	4.5	4.455	0.045	0	0	52.338	nd	8.477	5.096	0.2695	3.2585	2.97675	nd	95.53	33.94
	5	0.320286	0.344688	0.342352	0.3884	0.407936	0.479916	0.691072	9.937	3.5	3.5	0	0	0	54.705	nd	16.445	9.5425	0.3025	6.6825	7.8925	nd	193.27	20.27
	6	0.328574	0.312417	0.34204	0.350554	0.362822	0.42826	0.58011	8.736	5.4	5.346	0.054	0	0	54.705	nd	11.886	7.203	0.21	4.452	6.804	nd	121.18	32.1
IL-13 KO AOO/TDI	1	0.280343	0.264264	0.266428	0.296755	0.33539	0.45567	0.430906	7.872	3.5	3.465	0.035	0	0	54.705	nd	7.6585	4.028	0.06625	3.37875	3.48475	nd	425.98	41.67
	2	0.26548	0.247228	0.279618	0.323444	0.414432	0.612416	0.74391	10.96	3.4	3.4	0	0	0	31.658	nd	6.853	3.949	0.088	2.739	2.992	nd	281.63	31.16
	3	0.32128	0.290653	0.329142	0.340394	0.38431	0.497365	0.66118	9.693	5.025	5.025	0	0	0	54.705	nd	19.305	10.8323	0.32175	8.18675	11.6903	nd	177.23	24.73
	4	0.317558	0.325254	0.335242	0.360093	0.422374	0.494684	0.58261	9.487	5.25	5.25	0	0	0	54.705	nd	12.065	6.992	0.608	4.826	4.237	nd	206.72	34.63
	5	0.340886	0.334426	0.333096	0.348388	0.407163	0.537676	0.667548	10.16	6.6	6.6	0	0	0	54.705	nd	10.176	5.43165	0.57642	4.25664	6.91704	nd	157.99	15.9
IL-13 KO TDI/TDI	1	0.307756	0.298013	0.328308	0.37983	0.49874	0.75306	1.07996	14.21	4.8	4.8	0	0	0	571.047	nd	22.0523	12.8183	1.27575	8.505	29.4638	nd	293.8	58.15
	2	0.264808	0.267518	0.291124	0.321706	0.426282	0.628336	0.82312	11.55	3.9	3.9	0	0	0	636.556	nd	18.8895	10.437	1.28625	8.232	12.348	nd	216.62	27.33
	3	0.25807	0.28915	0.351918	0.3799	0.401276	0.55121	0.663204	10.26	3	3	0	0	0	390.978	nd	21.32	10.988	1.804	10.086	15.949	nd	171.47	33.33
	4	0.276347	0.28273	0.295458	0.338334	0.447444	0.469712	0.615808	9.444	3	3	0	0	0	477.712	nd	22.338	12.921	0.949	9.125	12.118	nd	423.01	46.34
	5	0.301736	0.324372	0.362316		0.395784	0.543174	0.736084	10.57	3.2	3.2	0	0	0	126.488	nd	27.5425	15.755	0.345	11.2125	23.1725	nd	413.8	63
	6	0.282598	0.289437	0.333646	0.367422	0.435098	0.555783	0.708798	10.61	3.9	3.9	0	0	0	254.705	nd	33.2253	18.6713	2.298	13.405	48.9282	nd	635.08	73.46
	7	0.316824	0.33781	0.27862	0.323375	0.361513	0.41814	0.696805	9.129	6.6	6.6	0	0	0	56.216	nd	33.348	17.724	1.764	14.112	41.076	nd	196.74	29.82
	8	0.281696	0.281878	0.302632	0.343066	0.41014	0.564616	0.759136	10.75	3.15	3.15	0	0	0	381.93	nd	42.432	21.318	1.734	19.686	49.776	nd	1109.41	86.29
DATA FIG 2	Mouse number	Airway hyperreacitivity							Airway hyperreactivity	Bronchoalveolar lavage					Serum IgE	serum Il-13	Auricular lymph node subpopulations					Auricular lymph node cytokine production profile
		dose response of methacholine (mg/ml) - Rn (cmH2O.s/ml)							AUC of Rn	total number of cells	macrophages	neutrophils	eosinophils	lymphocytes			CD3+	CD3CD4+	CD3CD4CD25+	CD3CD8+	CD19+	IL-13	IFN-g	IL-10
		baseline	0	1.25	2.5	5	10	20		x104	x104	x104	x104	x104	ng/ml	pg/ml	x105	x105	x105	x105	x105	pg/ml	pg/ml	pg/ml
AOO/gp120/AOO	1	0.41714	0.40473	0.436625	0.445213	0.495636	0.592918	1.03146	13.07	5.01	5.01	0	0	0	193.769	9.594	23.253	13.6965	1.518	9.7635	9.867	16.32	159.44	35.53
	2	0.405478	0.407004	0.426888	0.470698	0.589678	0.828932	1.07627	15.46	3.24	3.24	0	0	0	154.438	10.839	4.888	2.83175	0.3525	1.84475	2.6085	51.81	44.54	45.28
	3	0.411528	0.41875	0.382	0.46165	0.674266	0.745535	0.897628	14.2	6.66	6.66	0	0	0	89.616	12.057	17.664	9.696	0.896	7.424	8.544	28.17	260.76	27
	4	0.392098	0.412162	0.40035	0.410647	0.47526	0.5782	0.723715	11.24	7.08	7.08	0	0	0	110.01	9.068	9.3515	5.074	0.5605	3.953	3.99725	46.18	180.93	55.52
	5	0.413802	0.418432	0.37412	0.58893	0.68618	0.827582	0.9954	15.57	6.475	6.475	0	0	0	126.033	12.057	6.809	3.729	0.286	2.827	1.991	3.72	3.92	3.55
	6	0.37187	0.350513	0.39351		0.4925	0.674905	0.984182	13.32	6.7938	6.7262	0	0	0.0676	247.666	11.831	10.2743	5.85675	0.32775	4.20375	2.75025	4.3	2.95	3.98
	7	0.421836	0.428958	0.468194	0.460548	0.494124	0.621834	0.899228	12.7	3.56	3.56	0	0	0	203.965	11.276	6.88	3.92375	0.26875	2.795	2.74125	12.13	0.36	2.46
	8	0.387902	0.412414	0.41149	0.43696	0.433605	0.511438	0.646145	10.26	5.775	5.775	0	0	0	254.221	9.678	5.3465	2.9415	0.17575	2.24775	1.97025	15.0452	0.1	2.5
AOO/gp120/TDI	1	0.488932	0.47856	0.465917	0.497862	0.549033	0.678366	0.841024	13.14	5.425	5.425	0	0	0	95.443	14.994	10.7855	5.809	0.5735	4.81	5.9385	23.2	151.79	71.59
	2	0.403826	0.401462	0.40121	0.49862	0.506526	0.69655	0.858963	13.09	5.16	5.1084	0	0.0516	0	68.494	10.094	15.476	8.4005	0.689	6.7575	7.791	25.35	85.29	22.07
	3	0.425042	0.427608	0.415375	0.44194	0.468095	0.677386	0.900826	12.93	8.35	8.35	0	0	0	185.757	12.284	9.1056	5.0232	0.4704	3.8304	5.8296	46.77	150.8	30.45
	4	0.513658	0.51423	0.521094	0.540033	0.583033	0.74737	0.989262	14.7	5.19	5.16405	0	0.02595	0	80.148	11.497	8.874	4.914	0.432	3.6	6.084	41.99	90.73	26.33
	5	0.431456	0.42933	0.42334	0.429703	0.443598	0.478208	0.707994	10.37	7.28	7.2072	0	0	0.0728	194.497	12.398	10.1602	5.50275	0.5175	4.347	4.39875	58.78	298.44	52.39
	6	0.44104	0.407306	0.420094	0.382675	0.478083	0.580167	0.742855	11.34	5.46	5.46	0	0	0	221.446	6.02	11.802	6.258	0.567	4.998	4.809	42.42	185.86	19.17
	7	0.441262	0.437992	0.43376	0.460604	0.541768	0.59442	0.672818	11.51	8.25	8.20875	0	0	0.04125	143.513	9.881	6.603	3.3325	0.3565	2.7745	3.9525	86.88	543.19	62.91
	8	0.38187	0.372698	0.387038	0.420618	0.539382	0.747208	0.822726	13.23	4.375	4.35313	0	0.021875	0	172.647	9.781	9.728	5.054	0.437	4.218	5.89	38.7	308.45	38.18
TDI/gp120/TDI	1	0.417934	0.36633	0.37416	0.539	0.60293	0.911185	1.12421	16.41	12.6	12.6	0	0	0	2171.23	21.189	37.932	20.88	2.349	15.747	35.235	125.4	388.9	127.68
	2	0.405013	0.405124	0.436545	0.532593	0.87072	1.14697	1.33005	20.29	6.195	5.91622	0	0.2478	0.030975	1905.37	11.719	32.131	17.204	1.6445	14.0415	26.7548	34.97	1192.63	58.02
	3	0.401292	0.42166	0.454176	0.50848	0.79009	1.08592	1.30022	19.37	5.25	5.25	0	0	0	2051.03	14.9	39.6653	21.3726	2.23992	16.3328	37.4253	61.71	304.47	114.08
	4	0.443096	0.450777	0.483025	0.560134	0.686814	0.91193	1.20482	17.35	6.02	6.02	0	0	0	2206.9	12.17	21.867	12.0435	1.7205	9.2685	19.8135	107.79	186.39	84.63
	5	0.482484	0.472872	0.47827	0.542954	0.640546	0.9277	1.02062	16.35	3.4	3.4	0	0	0	2370.05	17.727	31.5945	18.1305	1.53	30.5235	36.261	32.08	831.1	37.88
	6	0.402837	0.441172	0.47109	0.57873	0.701022	0.805336	1.0821	16	6.125	6.09438	0.030625	0	0	2051.06	14.9	52.25	29.125	2.75	51.75	50.125	134.62	381.9	45.54
	7	0.45924	0.450628	0.490948	0.50156	0.663716	0.890488	1.31602	17.56	6.56	6.56	0	0	0	1196.69	15.475	21.024	11.808	1.296	19.008	20.352	109.92	95.14	25.06
	8	0.423212	0.44601	0.504124	0.651743	0.83388	1.03169	1.3625	19.78	3.9	3.7635	0	0.1365	0	1034.27	9.281	35.559	20.088	1.539	33.129	35.235	65.21	782.87	45.47
AOO/anti-IL13/AOO	1	0.37808	0.37959	0.384535	0.410813	0.50379	0.579207	0.962473	12.51	8.325	8.1585	0.1665	0	0	96.899	8.572	15.6	8.424	0.624	6.682	7.54	44.15	105.2	77.93
	2	0.416693	0.403394	0.434376	0.476026	0.553596	0.708797	0.82798	13.2	7.4	7.4	0	0	0	19.695	7.067	7.249	4.07	0.341	2.981	2.189	23.96	74	21.29
	3	0.426592	0.426378	0.439256	0.466804	0.5742	0.68486	0.743063	12.67	3.6	3.582	0	0	0.018	327.055	5.624	8.7425	4.9725	0.40625	3.42875	5.28125	21.27	111.39	41.49
	4	0.4307	0.434192	0.440186	0.442156	0.453274	0.599028	0.93765	12.51	3.5	3.4825	0	0	0.0175	75.778	7.524	4.98	2.75	0.14	2.01	2.07	21.29	23.96	12.41
	5	0.390435	0.404626	0.4206	0.439374	0.552493	0.71403	0.946424	13.74	6.125	6.125	0	0	0	29.164	5.687	11.78	6.308	0.57	8.246	4.712	6.42	135.98	23.77
	6	0.353732	0.36021	0.33548	0.4126	0.405647	0.54395	0.80815	11.04	4.23	4.23	0	0	0	158.808	5.282	12.5022	7.20427	0.554175	8.6008	6.53927	12.22	137.24	13.61
	7	0.378272	0.373836	0.404362	0.467478	0.550372	0.764008	1.06889	14.73	5.31	5.2569	0.02655	0	0.02655	107.825	4.813	13.2	7.29	0.51	12.03	8.1	55.65	151.28	21.73
	8	0.40178	0.413048	0.435583	0.43472	0.486423	0.782196	0.821706	13.39	3.52	3.52	0	0	0	59.026	7.158	5.29525	2.93525	0.25075	5.82625	4.248	15.12	57.27	23.85
AOO/anti-IL13/TDI	1	0.443408	0.433997	0.43683	0.466355	0.568823	0.705988	0.930714	13.75	5.1	5.1	0	0	0	83.789	6.159	7.8	4.188	0.348	3.432	3.432	50.62	141.13	30.24
	2	0.432357	0.45363	0.448413	0.56451	0.745772	0.797266	1.09961	16.15	3.96	3.96	0	0	0	34.262	6.275	7.07	3.58	0.31	3.27	2.22	64.44	133.63	91.98
	3	0.445252	0.433088	0.468676	0.521134	0.65405	0.762372	1.14362	15.7	3.9	3.9	0	0	0	78.691	5.77	12.231	6.90525	0.486	5.04225	5.73075	15.55	34.29	6.23
	4	0.429446	0.42059	0.43471	0.497418	0.57661	0.79204	0.935008	14.49	3.34	3.34	0	0	0	84.518	4.967	8.41171	4.51395	0.32959	3.56817	4.77189	19.18	202.96	48.29
	5	0.486273	0.490492	0.483124	0.488822	0.527986	0.52868	0.909015	12.29	3.7	3.7	0	0	0	17.51	5.523	10.6425	5.8905	0.4455	4.5045	4.0425	46.78	265.35	18.09
	6	0.442886	0.428916	0.443794	0.449048	0.4471	0.53323	0.993542	12.29	4.6	4.531	0	0	0.069	37.904	5.251	16.166	8.614	0.6195	6.8145	6.844	26.11	320.64	77.98
	7	0.451843	0.433692	0.435372	0.475204	0.529556	0.66757	0.872323	13.04	10.075	10.075	0	0	0	5.129	4.436	10.395	5.5825	0.3465	4.33125	3.63825	19.22	219.67	11.59
	8	0.46438	0.465486	0.464906	0.477804	0.545472	0.64542	0.937735	13.32	4.95	4.95	0	0	0	120.935	6.105	12.455	6.9325	0.47	4.982	6.1805	27.48	651.93	25.92
TDI/anti-IL13/TDI	1	0.373213	0.36279	0.37129	0.37156	0.43018	0.56383	0.68124	10.62	4.575	4.52925	0.022875	0.022875	0	1171.93	6.535	65.52	35.98	4.34	27.02	61.32	114.38	383.5	146.94
	2	0.401485	0.391285	0.3826	0.430403	0.502117	0.702544	0.765442	12.49	3.4	3.383	0	0.017	0	920.652	5.124	22.8965	12.2628	1.76475	9.955	14.7967	43.5	83.2	67.03
	3	0.407548	0.424336	0.439016	0.494637	0.489183	0.74025	1.14413	14.82	5.04	5.04	0	0	0	827.424	6.02	51.62	28.072	3.596	22.62	47.908	30.13	1012.21	87.97
	4	0.461846	0.478204	0.519018	0.55346	0.666	0.803774	1.07688	15.87	4.71	4.71	0	0	0	1878.42	5.936	35.6853	19.195	2.35575	15.0943	42.0545	31.69	698.47	99.82
	5	0.488733	0.47089	0.492673	0.54847	0.71438	0.796705	1.06765	15.91	3.68	3.6616	0	0	0.0184	1823.79	5.282	26.5625	14.5625	1.1875	10.75	24.9375	50.06	200.35	72
	6	0.402436	0.441522	0.448263	0.481036	0.542136	0.765667	1.03346	14.66	5.22	5.1939	0	0.0261	0	1547.75	4.736	21.1073	12.3015	0.92925	8.142	19.3815	63.91	265.47	111.94
	7	0.467888	0.480126	0.487452	0.505166	0.536643	0.66935	0.932045	13.52	5.43	5.43	0	0	0	954.894	5.687	35.032	18.422	1.661	15.704	34.73	32.28	466.18	69.73
	8	0.43358	0.432463	0.448938	0.457954	0.490368	0.624936	0.76493	12.02	4.5	4.5	0	0	0	1541.92	6.275	33.4507	18.4918	1.57857	14.0568	33.4507	45.1	260.5	91.81
